# Supplementary material for: Lipocalin 2 mediates appetite suppression during pancreatic cancer cachexia
Source: Nat Commun. 2021 Apr 6;12:2057. doi: 10.1038/s41467-021-22361-3 (PMC8024334; doi:10.1038/s41467-021-22361-3)
Supplement: Supplementary file 4 — Source Data [file 41467_2021_22361_MOESM4_ESM.xlsx]

## Sheet: Figure 1
1a
	Sham						KPC						FC4662						FC1199						FC1242						FC1245
1	2.15	2.66	2.14	2.69	2.22	2.72	1.49	2.08	2.21	2.26	1.38	1.78	2.02	2.56	2.16	2.03	1.69	2.54	1.78	2.5	2.62	2.43	2.24	2.08	1.68	2.08	1.87	2.38	1.24	2.01	2.2	2.1	0.64	2.49	2.32	2.33
2	5.88	6.3	5.02	5.86	5.23	5.64	4.6	5.68	5.32	5.86	4.37	5.08	5.58	5.68	5.08	5.17	4.31	5.29	4.26	6.05	6.04	5.7	5.24	4.93	4.84	5.31	5.32	6.28	4.55	5.06	5.81	5.57	0.92	5.59	5.87	5.66
3	9.4	9.41	8.15	9.19	8.95	8.9	7.7	8.68	8.53	9.77	7.33	8.33	9.09	8.69	7.95	8.25	7.13	8.59	7.06	9.67	9.2	8.34	8.61	7.8	8.03	8.41	8.54	9.6	7.89	8.23	9.2	8.23	1.98	8.41	8.98	8.9
4	12.31	13.02	11.04	12.21	11.91	11.77	10.36	10.44	11.47	13.29	10.01	11.35	12.36	12.11	10.84	11.37	9.67	11.64	9.74	12.61	12.56	11.14	11.41	10.57	10.89	11.44	11.4	12.58	10.48	11.2	12.18	10.89	4.61	11.35	11.73	11.86
5	15.04	16.81	13.88	15.55	15.09	14.9	12.98	14.34	14.33	16.06	12.92	14.29	15.07	15.04	13.51	14.65	12.19	14.54	12.62	15.63	15.11	13.73	14.57	13.19	13.49	14.14	14.25	15.44	13.14	13.93	15.27	13.41	7.27	14.02	14.38	14.74
6	17.99	20.18	17.1	18.59	18.09	18.15	15.94	17.33	16.93	18.64	15.37	17.14	18.01	18.14	16.47	17.73	14.76	17.39	15.5	18.74	18.16	16.59	17.15	15.6	16.18	17.01	17.16	18.2	15.95	16.78	18.29	15.91	10.41	16.78	17.25	17.36
7	20.85	23.67	20.21	21.88	21.28	21.13	18.57	19.83	19.65	20.98	17.94	20.38	20.63	20.95	19.39	20.92	17.41	20.25	17.98	22.08	21.08	19.07	19.74	18.22	18.93	19.76	20.51	21.25	18.78	19.65	21.06	17.3	13.29	19.43	19.83	19.3
8	24.06	27.48	23.15	24.71	24.24	24.17	21.43	22.04	21.91	23.38	20.33	23.36	23.31	24.09	22.32	24.11	19.86	23.02	20.44	25.45	24.13	21.57	22.26	20.66	21.77	22.63	23.22	24	21.45	22.45	22.48	19.15	15.88	21.39	21.82	20.97
9	27.12	30.76	26	27.68	27.43	26.87	24.31	24.58	24.24	25.67	22.52	26.39	25.85	27.01	25.1	27.14	22.45	25.7	22.77	29.15	26.73	24.26	24.59	23.36	24.52	25.19	25.8	26.85	24.26	25.03	23.1	19.95	17.76	23.33	22.85	22.3
10	30.16	34.04	28.93	30.51	30.36	30.32	26.73	26.7	26.5	27.63	24.54	28.87	28.58	30.04	27.63	29.94	25.15	29.06	25	32.34	29.5	27.23	26.84	25.81	27.47	27.69	28.47	29.5	26.5	27.55	23.1	20.82	18.16	23.48	23.14	23.15
11	33.37	37.55	31.67	33.42	33.5	33.26	28.85	29.28	28.49	29.8	26.86	31.77	31.28	32.61	30.19	32.96	27.67	31.76	27.29	35.25	32.41	30.21	29.02	28.08	30.44	30.3	30.87	32.11	28.8	30.04
12	36.27	40.8	34.25	36.26	36.26	36.02	30.51	30.64	29.64	31.41	27.62	32.92	33.96	35.23	32.59	35.19	29.56	33.94	29.43	37.84	34.86	32.19	31.07	29.69	33.06	32.63	32.86	34.46	30.45	32.38
13	39.22	44.28	37.01	38.99	39.41	39.12	32.81	32.46	31.45	33.51		34.69	36.17	38.45	35.12	37.95	31.87	36.39	31.13	40.37	37.41	34.18	32.97	31.3	35.58	34.9	34.93	36.7	31.85	34.58
14	42.19	47.38	40	41.8	42.26	40.79	35.26	33.92	33.43	34.79		36.71	38.58	41.47	37.54	40.56	33.85	38.73	32.57	42.24	39.91	36.44	34.74	32.72	37.94	36.9	36.47	36.87	33.05	36.44
15	45.01	50.77	43.11	44.82	45.22	45.06	36.84	35.52	34.96	36.68		38.5	40.74	43.79	40.17	43.15	36.06	41.59	32.61	43.34	42.9	37.45	36.18	33.89	40.04	38.67	36.53		33.9	38.75
16	47.89	54.15	45.76	47.54	48.16	47.9							42.75	46.69	42.76	45.69	38.64	44.13		45.42	44.14	38.45	36.94	34.18	42.02	39.35				38.89
1b
Sham						KPC						FC4662						FC1199						FC1242						FC1245
98.6067	111.496	94.221	97.8861	99.1627	98.6273	75.8545	73.1366	71.9835	75.525	56.8703	79.2725	88.0233	96.1359	88.0439	94.0769	79.5607	90.8648	67.1448	93.5209	90.8854	79.1695	76.0604	70.3775	86.5203	81.0226	75.2162	75.9163	69.801	80.0755	47.5635	42.8689	37.3919	48.3459	47.6459	47.6664
1c
Sham						KPC						FC4662						FC1199						FC1242						FC1245
0.619293	0.602385	0.579682	0.611111	0.613297	0.643294	0.51289	0.468954	0.485276	0.490255	0.500207	0.532099	0.534916	0.600496	0.558261	0.556361	0.563579	0.612083	0.491525	0.524906	0.564866	0.501632	0.515841	0.53312	0.58123	0.501158	0.493585	0.532225	0.496537	0.522634	0.530862	0.474747	0.442449	0.542515	0.552132	0.51848
1d
Sham						KPC						FC4662						FC1199						FC1242						FC1245
0.430687	0.450642	0.423032	0.41358	0.417978	0.435561	0.400832	0.364507	0.366653	0.361973	0.359834	0.38642	0.389465	0.43383	0.38329	0.384584	0.390737	0.41625	0.37839	0.386792	0.395505	0.365973	0.35134	0.372222	0.415717	0.342339	0.358476	0.389573	0.380087	0.369547	0.385571	0.369529	0.349796	0.349301	0.348837	0.359093
1e
	Sham						KPC						FC4662						FC1199						FC1242						FC1245
Mafbx	0.75642	0.911465	0.892089	1.32616	1.29977	0.814089	6.82146	10.9138	13.624	17.1019	20.4507	4.27547	3.44877	1.9808	1.88698	2.79351	4.97633	1.4764	19.9191	19.9053	0.725014	12.6853	12.7558	19.7815	1.144	19.8227	21.0403	20.1832	17.8158	25.1953	18.1649	22.3481	23.5406	25.9036	26.0477	23.3942
Murf1	0.75642	0.911465	0.892089	1.32616	1.29977	0.814089	5.05342	7.5541	11.1059	16.7752	16.9036	2.77456	2.95316	1.49823	1.79659	1.86252	2.18898	1.739	35.6853	21.4553	0.946884	9.0647	15.5007	39.6228	1.09601	27.5172	44.4237	43.5397	39.1858	76.1757	20.3684	24.4923	41.3627	43.6909	57.1333	42.0857
Foxo1	0.906691	0.642017	0.886187	1.13342	1.19225	1.23944	2.80827	3.07095	4.84563	6.284	7.81195	5.45539	2.16848	1.43265	1.45971	1.63092	1.7371	1.16771	9.24507	7.5668	1.52804	5.02695	8.21741	19.7898	1.0708	8.03158	7.26359	8.09305	13.9354	17.038	6.11217	8.96736	13.6297	14.8222	14.7709	14.1692
1f
	Sham						KPC						FC4662						FC1199						FC1242						FC1245
Bnip3	1.06676	0.892696	1.29257	1.06603	0.821448	0.860497	10.9226	2.9716	1.77183	1.69495	2.49708	5.26065	1.05427	6.84116	6.36095	4.21415	4.32962	6.90309	12.9353	4.30867	7.88571	8.67727	8.19783	3.72759	1.81283	0.961422	1.15128	1.52334	1.42725	1.18119	3.79274	3.97028	2.45929	4.23171	3.45154	1.71148
Ctsl	0.820077	0.792143	1.15575	0.938762	0.992977	1.30029	3.37019	1.99977	1.3387	1.04162	1.38495	2.58978	0.914993	2.5559	3.05005	1.85425	2.3099	3.20613	3.63217	2.40799	2.57904	2.71666	3.13797	2.99557	1.30661	1.11561	0.840216	0.818941	1.12883	1.37634	1.53883	1.33499	1.46493	1.67462	2.12702	1.82999
Gabarapl	0.805844	0.796404	1.08115	1.07146	0.886119	1.35902	2.12663	1.16439	1.31364	0.830799	1.02213	2.21387	1.13569	1.26538	2.42095	1.03424	1.80948	2.15632	1.89944	2.15931	2.52026	1.71306	1.6229	1.8694	1.26363	1.00596	0.778394	0.880608	1.20545	1.32186	1.11618	1.2549	1.14995	0.952355	1.60277	1.46873
Mafbx	0.949577	0.684137	1.14898	1.25994	1.0241	0.933264	2.85473	1.74032	1.00163	0.962832	1.27576	2.23513	0.892149	1.93235	2.05674	1.3797	2.60875	2.20588	3.66384	1.91369	2.07248	2.31395	2.3593	1.66943	1.38641	1.13081	0.751766	0.938453	1.00233	1.0086	1.50249	1.40674	1.07651	1.11679	1.41751	1.28552
Murf1	0.783075	0.681234	1.14252	0.948173	1.11979	1.32521	1.39206	0.956755	1.18857	0.885904	1.08389	2.15879	0.789068	1.517	1.23818	0.920967	2.03527	2.16178	1.67623	1.58801	0.991869	1.6406	2.30094	1.56832	1.15047	1.21354	0.731648	0.846876	1.23904	1.58801	1.19766	1.26157	1.30064	1.27123	1.62363	1.82668
Foxo1	0.767327	0.742217	1.10797	0.99441	1.08592	1.30217	1.6643	0.92589	1.08667	0.781822	0.901821	1.87633	0.898701	1.20741	1.34902	0.825255	1.66084	1.5778	1.71109	1.523	1.19161	1.27184	1.45893	1.54533	1.02948	1.04313	0.703642	0.802689	1.20741	1.53253	1.18338	1.1399	0.852583	0.950602	1.34063	1.5604
1g
	Sham						KPC						FC4662						FC1199						FC1242						FC1245
Il-1b	0.820827	0.81742	0.586885	1.85594	0.768517	1.15041	17.0435	6.53483	7.85793	11.3306	7.08196	6.5303	1.53384	1.85208	8.07885	3.80567	1.27381	3.08902	4.70159	5.59892	6.92181	3.09975	3.70417	2.97141	4.80038	2.23636	6.39148	4.9973	3.95629	3.95629	7.47539	5.54101	3.65317	7.59553	10.2756	19.4157
Il-1r1	0.981934	0.741592	0.912374	1.18484	1.10473	1.07452	2.77348	3.07737	1.61183	1.64798	1.86309	2.53274	1.22323	1.62304	1.75649	2.58954	1.53124	2.33221	2.14756	2.211	3.92501	3.13768	1.9789	3.17707	1.84638	1.31376	0.908587	1.32933	1.26111	1.56016	3.52274	2.40443	3.0329	2.9746	2.58058	3.25509
Il-10	1.58917	0.739323	0.938402	0.964784	1.24771	0.520611	3.84312		0.672347	1.03045	0.853982	3.35259	0.488787	0.896439	0.824321	1.63159	1.58039	1.71627		1.75355	2.48505	1.9189	2.01849	1.84584	1.5958	0.827183	0.312792	1.22712	0.555276	0.591839	1.25291	0.0696022	2.24587	1.19357	0.895197	2.7478
Nos2	1.30176	0.77564	0.939822	1.19124	0.912224	0.87932	0.67057	0.636159	0.97364	0.79139	1.01428	0.229006	1.39422	0.279024	0.331817	0.639253	0.146855	0.509961	0.176956	0.704397	0.659507	0.341856	0.441186	0.409933	1.0486	1.2688	0.687514	1.03058	0.608133	1.38267	1.58168	0.788652	0.764432	1.12698	0.97702	1.40392
1h
	Sham						KPC						FC4662						FC1199						FC1242						FC1245
Apcs	2.04496	0.681165	1.07034	0.513372	0.93697	0.753185	37.2734	51.8429	53.3744	28.0529	23.6879	26.9661	4.18166	46.4007	48.8428	26.4661	54.3827	34.8256	73.8781	59.8001	64.9868	23.1522	33.8263	39.0723	22.2399	4.80014	12.7292	14.1828	17.7294	7.43367	38.6146	80.7884	63.0347	62.1239	38.9372	18.0019
Il-1b	2.02043	0.386801	1.03934	0.428885	1.0229	1.10165	7.58244	3.12242	7.42125	2.50822	5.58541	0.934109	1.83867	1.35723	28.3969	0.814317	2.31926	1.99262	3.74681	9.361	4.17178	0.886175	2.30005	2.26995	4.75902	7.88255	6.10784	8.29167	7.45735	4.98524	11.2252	11.9394	10.5902	9.361	5.98215	13.4885
Il-6	2.51631	0.232179	0.46211	0.902068	0.936472	0.950862	20.3268	5.21009	13.2077	4.6567	8.65965	9.08388	2.5198	4.7843	53.1983	7.41943	8.6058	12.1031	5.97239	16.1819	26.5071	4.09059	7.96298	5.76096	4.86456	6.13604	7.41429	11.114	11.3948	4.65993	11.8294	15.512	15.512	11.2224	10.6909	11.5539
Orm1	1.61283	0.84358	1.22145	0.631387	1.17576	0.514983	4.39724	9.18702	9.39307	5.80621	6.15858	2.25417	1.5195	4.63509	6.73462	3.7858	7.58736	6.4424	10.3288	8.01997	9.5242	4.57128	7.385	5.4778	4.58079	3.81213	4.63188	4.82189	6.99148	3.71818	6.8003	15.874	9.97003	10.5604	8.64339	8.55992
Selp	2.42155	0.145989	1.14785	0.355996	1.28515	0.643465	4.63938	5.27048	10.4247	2.48102	3.99981	0.354273	2.5828	10.7103	19.1721	1.96964	13.4072	27.6831	2.69061	6.04161	4.82301	0.866297	3.96668	0.895604	4.97582	6.63885	2.65541	5.57485	7.15987	5.9667	37.2956	38.291	16.2451	25.456	2.53842	13.0315
1i
Sham						KPC						4662						1199						1242						1245
58.029	64.197	102.54	99.755	68.354	41.7	1615.48	3477.77	2664.68	2962.18	3601.75	4099.15	1770.5	380.96	901.32	1165.22	1101.34	565.11	1869.75	2755.59	2864.05	1307.68	2329.46	2512.26	135.86	2844.42	3175.7	1967.48	2027.59	1945.23	3537.26	1963.59	3197.26	4356.02	2097.46
1j
Sham						KPC						4662						1199						1242						1245
0.4518	1.1535	1.697	1.79665	1.2221	1.50795	18.7278	35.0316	26.5201	38.2153			15.1382	5.9002	26.0202	12.2736	38.3792	13.2441	16.7527	16.0254	18.9144	12.7554	18.5719	14.1939	3.6748	21.6183	17.1258	31.4278	17.4753	18.0543	2.6209	9.9139	15.8663	0.514	38.5549	7.5409
1k					1l					1m					1n
	LCN2 (ng/mL)	Food intake (g)				LCN2 (ng/mL)	Gastrocnemius				LCN2 (ng/mL)	Food intake (g)				LCN2 (ng/mL)	Gastrocnemius
Sham 1	58.029	47.89			Sham 1	58.029	0.619293			Sham 1	0.4518	47.89			Sham 1	0.4518	0.619293
Sham 2	64.197	54.15			Sham 2	64.197	0.602385			Sham 2	1.1535	54.15			Sham 2	1.1535	0.602385
Sham 3	102.54	45.76			Sham 3	102.54	0.579682			Sham 3	1.697	45.76			Sham 3	1.697	0.579682
Sham 4	99.755	47.54			Sham 4	99.755	0.611111			Sham 4	1.79665	47.54			Sham 4	1.79665	0.611111
Sham 5	68.354	48.16			Sham 5	68.354	0.613297			Sham 5	1.2221	48.16			Sham 5	1.2221	0.613297
Sham 6	41.7	47.9			Sham 6	41.7	0.643294			Sham 6	1.50795	47.9			Sham 6	1.50795	0.643294
KPC 1	1615.48	36.84			KPC 1	1615.48	0.51289			KPC 1	18.7278	36.84			KPC 1	18.7278	0.51289
KPC 2	3477.77	35.52			KPC 2	3477.77	0.468954			KPC 2	35.0316	35.52			KPC 2	35.0316	0.468954
KPC 3	2664.68	34.96			KPC 3	2664.68	0.485276			KPC 3	26.5201	34.96			KPC 3	26.5201	0.485276
KPC 4	2962.18	36.68			KPC 4	2962.18	0.490255			KPC 5	38.2153	27.62			KPC 5	38.2153	0.500207
KPC 5	3601.75	27.62			KPC 5	3601.75	0.500207			4662 1	15.1382	42.75			4662 1	15.1382	0.534916
KPC 6	4099.15	38.5			KPC 6	4099.15	0.532099			4662 2	5.9002	46.69			4662 2	5.9002	0.600496
4662 1	1770.5	42.75			4662 1	1770.5	0.534916			4662 3	26.0202	42.76			4662 3	26.0202	0.558261
4662 2	380.96	46.69			4662 2	380.96	0.600496			4662 4	12.2736	45.69			4662 4	12.2736	0.556361
4662 3	901.32	42.76			4662 3	901.32	0.558261			4662 5	38.3792	38.64			4662 5	38.3792	0.563579
4662 4	1165.22	45.69			4662 4	1165.22	0.556361			4662 6	13.2441	44.13			4662 6	13.2441	0.612083
4662 5	1101.34	38.64			4662 5	1101.34	0.563579			1199 1	16.7527	32.61			1199 1	16.7527	0.491525
4662 6	565.11	44.13			4662 6	565.11	0.612083			1199 2	16.0254	45.42			1199 2	16.0254	0.524906
1199 1	1869.75	32.61			1199 1	1869.75	0.491525			1199 3	18.9144	44.14			1199 3	18.9144	0.564866
1199 2	2755.59	45.42			1199 2	2755.59	0.524906			1199 4	12.7554	38.45			1199 4	12.7554	0.501632
1199 3	2864.05	44.14			1199 3	2864.05	0.564866			1199 5	18.5719	36.94			1199 5	18.5719	0.515841
1199 4	1307.68	38.45			1199 4	1307.68	0.501632			1199 6	14.1939	34.18			1199 6	14.1939	0.53312
1199 5	2329.46	36.94			1199 5	2329.46	0.515841			1242 1	3.6748	42.02			1242 1	3.6748	0.58123
1199 6	2512.26	34.18			1199 6	2512.26	0.53312			1242 2	21.6183	39.35			1242 2	21.6183	0.501158
1242 1	135.86	42.02			1242 1	135.86	0.58123			1242 3	17.1258	36.53			1242 3	17.1258	0.493585
1242 2	2844.42	39.35			1242 2	2844.42	0.501158			1242 4	31.4278	36.87			1242 4	31.4278	0.532225
1242 3	3175.7	36.53			1242 3	3175.7	0.493585			1242 5	17.4753	33.9			1242 5	17.4753	0.496537
1242 4	1967.48	36.87			1242 4	1967.48	0.532225			1242 6	18.0543	38.89			1242 6	18.0543	0.522634
1242 5	2027.59	33.9			1242 5	2027.59	0.496537			1245 1	2.6209	23.1			1245 1	2.6209	0.530862
1242 6	1945.23	38.89			1242 6	1945.23	0.522634			1245 2	9.9139	20.82			1245 2	9.9139	0.474747
1245 1	3537.26	23.1			1245 1	3537.26	0.530862			1245 3	15.8663	18.16			1245 3	15.8663	0.442449
1245 2	1963.59	20.82			1245 2	1963.59	0.474747			1245 4	0.514	23.48			1245 4	0.514	0.542515
1245 3	3197.26	18.16			1245 3	3197.26	0.442449			1245 6	7.5409	23.15			1245 6	7.5409	0.51848
1245 4	4356.02	23.48			1245 4	4356.02	0.542515
1245 6	2097.46	23.15			1245 6	2097.46	0.51848

## Sheet: Figure 2
2a		sham control										Tumor
																							Target (and conjugate)	Name	Manufacturer	Catalog	Dilution
																					Red = LCN2		LCN2	Lipocalin 2	R&D	#AF1857	1:800
																					Green = GAPDH		GAPDH	Glyceraldehyde-3-Phosphate Dehydrogenase	Cell Signaling	#97166S	1:1000
																						Annotated molecular weight markers (same image as seen in 2a [tumor]) -- same ladder is used throughout the manuscript, including supplemental figures S2 and S6
2b
	Sham				Tumor
Lung	1.0816	0.124836	1.72855	1.06502	6.13846	4.88136	5.53953	5.74372
Liver	2.00479	-0.483915	0.710862	1.76826	789.991	445.65	685.828
Spleen	0.701305	1.25558	1.62277	0.802789	6.70203	4.0078	3.63586	4.69596
Bone Marrow	0.489814	2.02171	0.716382	0.772097	2.57992	0.295175	0.289973
2d
	Sham				Tumor
Myeloid Cells (% of CD45+)	19.9	18.4	19.6	18.2	52.7	81.7	86.2	64.2
Lymphocytes (% CD45+)	79.2	80.5	79.1	80.7	46	17.3	12.5	34.4
2e
	Sham				Tumor
Ly6C Hi Monocytes (% of CD11b+)	56.9	57	52.5	46.8	39.1	13.6	10.2	29.3
Ly6C Low Monocytes (% of CD11b+)	37.6	36	40.4	47.7	11.9	3.95	2.61	10.8
Neutrophils (% of CD11b+)	3.56	4.46	3.95	1.85	46.3	81	85.6	57.7
2f
Sham				Tumor
80.7	78.8	88.2	78.4	97.5	95.4	75.2	97.4
2g
Blood Sham				Blood Tumor
0.58456	1.45075	1.24778	0.716903	6.216	2.10021	2.3462	3.78762

## Sheet: Figure 3
3a
	WT Sham							WT Tumor							LCN2-KO Sham							LCN2-KO Tumor
1	2.55	2.89	2.33	3.09	2.91	2.72		2.67	2.49	2.3	2.3	3.09	2.38		2.96	2.38	3.44	3.27	2.58	2.65	3.43	3.12	3.12	2.14	2.09	2.72	1.97
2	6.25	6.25	5.03	6.07	6.36	6.19		6.78	5.35	5.24	5.67	6.88	5.82		6.98	5.49	7.73	7.1	6.34	5.75	7.57	6.9	7.07	6.05	5.66	6.29	5.54
3	9.06	9.68	8.35	9.25	9.21	8.87		9.79	7.92	7.5	8.47	9.02	8.81		10.3	8.23	11.58	11.08	9.33	8.33	10.9	10.07	10.11	9.19	8.41	9.28	8.58
4	12.67	13.12	11.6	12.57	12.39	12.51		13.05	10.46	9.74	11.63	11.92	12.26		14.17	11.44	15.41	15.2	13.38	11.26	14.96	13.81	14.01	13.09	11.6	12.94	12.28
5	15.64	16.36	14.92	16.47	15.68	15.43		15.93	13.04	11.88	14.39	14.57	15.01		17.46	14.96	19.02	18.71	16.51	14.02	18.18	16.85	17.61	16.08	14.29	15.64	15.45
6	18.91	19.76	17.68	19.53	18.99	18.77		18.11	15.24	14.03	17.51	17.07	18.29		21.17	18.07	23.21	22.33	19.82	17.23	22.07	20.35	21.69	19.29	17.14	18.62	19.34
7	22	23.67	21.07	22.92	22.9	22.45		20.88	17.27	15.57	19.94	19.4	21.06		24.73	20.57	27.08	25.47	22.77	20.31	25.64	23.31	25.34	22.33	20.32	21.66	21.31
8	25.51	27.23	24.44	26.57	26.15	26.3		23.25	19.92	17.51	22.21	21.8	23.79		28.37	23.54	30.7	28.87	26.09	23.3	29.19	26.19	29	25.55	23.21	24.6	24.25
9	28.91	31.24	27.92	29.64	29.57	29.32		24.78	21.12	18.78	23.94	23.87	26.13		31.82	26.24	34.45	32.07	29.1	26.23	33.06	28.36	31.82	28.02	25.22	28.17	27.2
10	32.38	35.44	31.08	33.06	32.83	32.73		25.93	22.79	20.27	25.41	25.92	28.6		35.73	29.14	37.96	35.22	32.27	29.13	36.19	30.61	35.06	30.25	27.39	30.76	30.63
11	35.77	39.04	34.38	36.02	36.24	35.88		27.31	23.74	21.07	26.4	27.21	29.98		38.47	32.61	41.29	38.6	35.3	31.68	39.84	32.62	37.93	32.21	28.68	32.28	31.76
3b
WT						LCN2-KO
71.623	63.9093	56.1957	70.9758	73.7973	79.699	81.0127	97.2698	83.9166	75.726	84.8101	81.5091
3c
	Sham												Tumor
WT	0.596902	0.569001	0.527417	0.462526	0.6	0.5484	0.5767	0.5505	0.5977	0.6289			0.407713	0.484987	0.466497	0.319171	0.5203	0.5072	0.497	0.5159	0.5429	0.5364
LCN2KO	0.607666	0.543236	0.621982	0.487242	0.6183	0.5408	0.5869	0.5829	0.6187	0.6109	0.576		0.504376	0.509315	0.46775	0.4988	0.5239	0.5514	0.5132	0.5586	0.5618	0.538
3d
	Sham												Tumor
WT	0.513034	0.420638	0.373274	0.334161	0.4489	0.4572	0.4554	0.4798	0.4909	0.4872			0.313891	0.359883	0.354114	0.350985	0.387	0.3792	0.3923	0.4038	0.3955	0.3778
LCN2KO	0.478036	0.411815	0.501509	0.422473	0.4996	0.5015	0.516	0.4774	0.4684	0.4529	0.4887		0.396499	0.452165	0.470797	0.4488	0.4793	0.4136	0.4176	0.3936	0.4212	0.4085
3e										3g
	Sham				Tumor						Sham				Tumor
WT	-0.95581	-2.01853	-1.68143	-1.85807	-5.37707	-7.34962	-9.25572	-12.5718		WT	-4.20749	5.11862	13.0079	5.34628	-43.628	-42.6068	-35.3837	-54.1005
Lcn2-KO	2.05104	1.57519	0.317294	-0.0641	-8.2027	-6.86562	-8.26784	-4.83998		Lcn2-KO	-13.4756	-19.3418	11.9543	-12.6971	-33.6418	-9.85239	-8.07095	-43.9046
3f										3h
	Sham				Tumor						Sham				Tumor
WT	-2.4418	-4.38633	20.1634	1.64752	-18.4191	-19.0914	-5.48576	-11.7578		WT	0.88363	20.8868	8.88746	28.688	-69.371	-54.7254	-56.1251	-54.9688
Lcn2-KO	-14.0216	-3.68587	14.8971	-10.0933	-7.79854	-1.9007	4.6923	-4.61792		Lcn2-KO	-17.6987	-3.25139	31.5993	-11.8408	-42.269	-20.6424	-28.3178	-54.4714
3i
WT				Lcn2-KO
37.1972	43.5564	61.9986	48.9451	89.5882	117.941	82.9865	50.3957
3j
	Sham					Tumor
WT	91.87	75.119	73.12	61.424	96.89	2454.87	2887.83	2262.7	2563.47
LCN2KO	0	0	0	0	0	0	0	0	0	0
3k
	Sham					Tumor
WT	4.2916	0.97145	4.5101	0.6553	1.3677	39.4168	19.3959	26.528	17.2045
LCN2KO	0	0	0	0	0	0	0	0	0	0
3l												3m
	Sham					Tumor							Sham					Tumor
WT	22.7	13.2	13.7	18.9	19.3	56.8	73.8	64.3	62.9			WT	74.8	84.8	84.3	78.4	77.9	39.2	24.2	29.5	31.5
LCN2KO	17.8	18.4	13.3	12.5	14.3	75.7	70.5	61.1	65.2	61.5		LCN2KO	85.7	80.7	79.9	86.5	84.9	22	27.9	36.4	32	30.8
3n
	WT								Lcn2-KO
Mafbx	20.492	13.501	29.3033	20.9807	9.50701	3.09511	10.2673		11.386	20.2547	34.78	31.5198	7.16609	30.9139
Murf1	22.6551	9.73894	23.2759	17.4332	6.64728	1.16454	14.9468		8.21341	15.6488	41.1546	44.3229	6.99334	54.7574
Foxo1	8.98085	6.1554	9.09991	7.53628	2.87159	1.49885	3.96097		5.54576	9.19841	16.4428	12.8117	3.02385	11.2152
3o
	WT								Lcn2-KO
Bnip3	7.85991	2.35302	3.40939	2.54473	4.0181	1.11846	3.11345		3.04953	2.64192	3.5915	6.54589	1.78335	4.51144
Ctsl	4.56369	1.67388	2.19193	1.95775	2.70795	1.12443	1.90158		2.09093	1.95497	2.53704	3.15174	1.495	2.78784
Gabarapl	2.65275	1.40882	1.3319	1.40395	2.07411	0.894709	1.17812		1.41262	1.59259	1.4808	2.06248	1.2909	2.50251
Mafbx	3.13216	1.306	1.28892	1.13931	2.22246	1.30691	1.12753		1.14211	1.74074	1.69666	2.19877	1.6007	1.87345
Murf1	1.75445	0.759972	0.877225	0.846756	2.0922	0.932399	1.2075		1.43731	1.34013	1.67061	1.53408	1.08476	1.55657
Foxo1	1.80835	0.845967	1.076	0.939961	2.07437	0.696248	1.01303		0.901708	1.08503	1.5008	1.08653	0.93545	1.13661
3p
	WT								Lcn2-KO
Apcs	23.9843	49.4884	30.8034	37.4792	10.1473	9.53357	35.4575		26.2185	29.2327	21.7435	28.4531	20.3578	40.6311
Il-1b	1.16555	4.05586	3.33574	3.97515	0.84382	1.68998	3.24903		3.4401	1.76229	1.42351	1.57184	2.45454	0.509605
Il-6	3.06835	4.92616	8.99712	4.60903	1.14668	1.62053	4.1944		8.13069	1.66946	3.00086	5.67011	3.96516	1.93238
Orm1	4.08758	10.6313	8.32382	7.77717	2.17988	2.94291	5.39733		7.25888	4.55593	3.41467	5.29176	5.01673	7.33983
Selp	12.001	10.8987	10.4258	9.03224	1.05342	3.92607	3.93697		2.19579	6.57843	9.99179	10.0752	8.60839	5.86342
3q
	WT								Lcn2-KO
Il-1b	4.52344	5.28689	4.42728	3.45676	3.05552	1.44836	2.32047		1.57444	3.89019	1.04235	3.87136	2.68485	2.47914	4.1063
Il-1r1	2.45131	2.1743	2.09152	1.82204	1.96367	1.42164	1.09547		1.69049	1.83712	1.77946	2.3742	1.79433	1.6626	2.3318
Il-10	0.77685	1.07453		0.98194	1.2207	2.75625	0.763504		2.70204	2.17807	0.867567	2.349	1.21676	0.948715	1.31225
Nos2	0.599943	0.708038	0.50484	0.602444	1.1916	0.521558	0.665679		0.303043	0.729306	0.402371	0.418006	0.202585	0.826219	0.58382

## Sheet: Figure 4
4b
	Sham - Vehicle						Tumor - Vehicle						Tumor - AgRP
1	2.78	1.9	2.59	2.49	0.93	2.66	2.75	2.39	3.01	1.7	3.38	2.32	2.44	1.96	3.42	2.46	3.16	2.77
2	5.59	4.4	5.35	5.29	1.95	5.79	5.75	5.04	6.19	5	6.79	5.66	5.17	4.28	6.53	5.27	6.43	6.05
3	8.83	6.98	8.45	8.63	5.18	8.92	8.91	7.98	9.6	8.68	10.19	9.17	8.1	7.37	10.22	8.73	9.84	9.67
4	11.87	9.18	11.65	11.79	8.06	12.18	11.74	10.59	12.9	11.96	13.69	11.91	11.09	9.93	13.37	11.57	12.74	13.35
5	14.98	11.93	14.9	14.92	11.15	15.5	14.21	13.13	15.89	14.32	17.39	14.47	14.1	12.3	16.29	14.12	15.61	16.14
6	18	14.85	18.17	17.88	14.54	18.29	16.86	15.38	18.95	16.94	20.35	17.38	17.05	14.92	19.33	17.26	18.41	18.24
7	21.35	18.03	21.33	21.21	18.18	21.48	20.12	17.89	22.13	19.03	23.63	20.2	20	17.34	22.73	20.41	21.56	20.96
4c
	Sham - Vehicle						Tumor - Vehicle						Tumor - AgRP
1	3.09	2.81	3.54	3.36	3.08	3.19	2.94	2.04	2.86	1.81	2.9	2.69	3.51	2.43	3.69	3.63	3.35	1.53
2	6.31	5.42	6.46	6.49	6.41	5.9	5.45	4.38	5.69	4.37	5.9	5	6.43	4.84	7.99	7.05	6.01	4
3	9.58	8.2	9.5	9.97	9.883	8.89	7.96	6.62	6.68	6.25	8.01	7.09	9.54	7.15	10.21	9.33	7.85	7.6
4	12.92	11.53	13.03	13.44	13.093	12.63	9.99	8.76	9.01	7.6	9.51	8.56	12.49	9.29	13.67	12.32	9.9	9.44
5	16.48	14.58	16.56	16.85	16.353	16.12	10.72	10.61	10.82	9.7	11.56	10.33	15.03	11.05	15.13	14.99	12.8	12.64
4d
Sham						Vehicle						AgRP
103.87	89.5375	104.035	104.502	94.8175	103.239	84.6776	78.2526	90.471	78.8841	96.6214	83.8264	96.1821	77.9506	103.952	97.198	94.3425	92.2557
4e
Sham						Vehicle						AgRP
0.568901	0.557072	0.593784	0.569074	0.547148	0.533975	0.455407	0.412334	0.456812	0.467068	0.402194	0.421533	0.48924	0.4762	0.472428	0.466717	0.470669	0.4586
4f
Sham						Vehicle						AgRP
0.402235	0.459057	0.412145	0.407407	0.422196	0.430086	0.359718	0.366788	0.392226	0.346988	0.358684	0.352555	0.366571	0.38749	0.396743	0.417649	0.41063	0.4188

## Sheet: Figure 5
5b
	Sham													Tumor
WT-WTBM	106.71	121.789	102.553	109.933	84.015	89.768	85.018	74.412	172.933	92.139	93.624	78.242		562.5	2589.79	1762.33	964.81	1884.65	1180.98	2910.33	1741.81	1705.7
LCN2KO-KOBM	0	0	0	0	0	0	0	0	0	0	0	0	0	0	0	0	0	0	0	0.304	0.8511	0	0	0.0107	2.741
LCN2KO-WTBM	70.508	19.682	75.682	65.044	56.47	66.884	32.9465	24.831	40.084	39.3645	31.54	24.3735	35.5415	533.01	382.55	170.86	193.49	546.09	251.96	253.71	1026.43	640.2	228.75	143.98	1298.18	434.98
5c
	Sham													Tumor
WT-WTBM	1.81945	1.0227	1.74785	1.0453	1.7955	1.33495	1.4575	2.15945	1.1776	1.06215	1.4793	0.63845		67.3934	44.9525	3.0685	14.863	23.2144	1.99685	18.4622	12.1344	31.1363	18.9413	7.88825
LCN2KO-KOBM	0	0	0	0	0	0	0	0	0	0	0	0		0	0	0	0	0	0	0	0	0	0	0	0
LCN2KO-WTBM	0.8623	0.64755	0.64735	0.626	0.36845	0.95355	0.36855	0.1897	0.17295	12.2355	0.90775	1.04135	0.20675	11.9056	29.8946	16.2144	9.04415	4.79825	5.5507	4.2587	11.7191	4.24025	14.237	6.39035	4.9148	5.67805
5d
LCN2KO-WTBM/sham													LCN2KO-WTBM/KPC													LCN2KO-KOBM/sham
3.1	2.12	2.47	2.99	2.68	2.8	2.89	1.95	1.64	1.45	1.44	1.37	1.2	2.94	2.48	2.6	2.67	2.22	2.01	0.78	0.95	2.23	2.03	2.09			2.61	2.82	2.24	2.63	2.5	2.91	0.67	2.32	1.11	1.57	2.08	1.56
5.51	3.81	4.11	5.03	5.77	5.4	5.74	4.05	3.39	2.74	2.93	2.93	2.97	5.44	5.3	4.53	4.56	4.82	4.35	1.44	2.05	3.43	3.37	4.1			5.4	5.98	4.25	5.47	4.74	6	1.18	4.07	2.53	3.75	4.25	4.27
8.19	5.57	6.58	7.68	8.68	8.04	8.77	6.72	7.54	3.91	4.95	5.02	5.38	7.69	6.82	6.37	6.36	7.25	6.64	2.5	3.97	5.37	5.88	6.52			8.15	8.71	7.2	8.33	7.34	8.92	1.88	6.01	3.93	5.98	6.41	7.34
9.88	7.52	9.25	10.07	11.61	8.71	11.51	9.35	11.42	5.83	6.79	6.97	7.73	9.64	8.77	8.08	8.29	9.44	8.91	4.44	6.17	7.41	8.18	8.99			11.33	11.56	10.87	11.23	9.84	11.59	3.82	8.05	5.12	8.41	8.34	10.32
12.45	8.57	11.51	12.66	13.98	12.22	14.29	11.58	14.59	7.85	8.15	8.96	9.64	11.57	10.6	9.87	10.06	11.66	10.66	6.35	7.99	8.75	10.01	11.22			13.9	14.27	14.36	14.28	12.48	14.46	6.59	9.3	6.89	10.96	10.52	12.99
15.09	9.46	14.13	15.42	16.16	15.45	17.17	14.36	17.9	10.5	9.67	11.5	11.37	13.15	12.54	11.5	11.74	13.63	12.5	8.76	9.86	11.03	12.72	13.48			16.4	16.88	17.45	17.37	14.76	17.43	9.74	10.86	7.27	12.55	12.86	16.01
18.11	10.59	16.74	17.97	18.96	18.05	20	16.8	20.31	12.12	11.53	12.33	12.44	14.85	14.34	12.8	13.27	15.3	13.49	9.86	10.73	11.94	13.59	14.55			19.43	19.85	20.97	20.04	17.27	19.94	11.95	11.46	7.39	13.44	13.61	17.68
20.71	13.2	19.31	20.54	21.57	20.58	22.59	18.46	22.81	13.53	13.79	13.96	13.04	16.91	15.92	14.05	14.82	16.36	14.62	11.1	11.95	12.96	14.87	15.96			22.73	22.82	23.71	23	19.62	22.94	14.24	12.7	7.65	15.38	15.35	19.27
23.47	16.61	21.91	23.34	23.56	23.25	25.89	20.08	25.24	14.81	16.45	15.71	12.87	18.21	17.49	15.48	16.39	17.75	15.88	12.12	12.95	13.6	16.27	17.44			25.45	24.99	25.84	25.47	21.87	25.42	16.38	13.28	10.88	17.6	17.05	21.41
25.85	20.16	24.25	26.15	26.18	25.94	28.19	22.46	28.02	16.37	19.23	17.79	14.52	19.28	18.68	16.61	17.24	18.82	17.34	13.06	13.77	14.66	16.96	18.56			28.3	27.86	28.34	28.31	24.22	27.16	18.86	13.9	13.8	20.09	19.48	23.77
LCN2KO-KOBM/KPC													WT-WTBM/sham													WT-WTBM/KPC
2.55	2.88	2.77	2.95	3.17	2.6	2.14	1.84	1.2	1.56	2.11			3.73	2.75	2.53	2.26	2.58	3.2	1.42	1.46	1.24	1.85	1.57			2.13	3.24	0.19	2.99	2.26	1.83	1.41	1.56	1.82	1.16	1.07
5.25	5.5	5.04	5.34	5.85	5.17	4.29	3.8	2.53	2.99	3.86			7	4.99	4.94	4.88	4.77	6.57	4.08	3.28	3.09	4.08	3.55			4.78	6.38	0.41	5.66	4.44	2.68	3.03	3.7	3.94	2.27	2.28
7.49	7.77	7.86	7.75	8.76	7.59	6.64	5.98	4.52	5.1	5.62			9.76	7.47	7.45	7.48	7.19	8.95	6.53	5.45	5.37	6.61	6.26			5.92	9.07	1.95	8.17	6.02	4.1	5.15	6.09	6.1	4.29	3.43
9.83	9.45	9.78	10.1	11.07	9.56	9.54	8.2	6.5	6.38	7.43			11.99	10.13	10.13	10.27	9.58	11.32	9.32	7.97	7.64	9.1	8.46			7.57	11.14	4.19	9.89	7.68	5.87	6.83	8.52	8.61	6.13	5.11
11.99	11.03	11.73	11.71	13.14	11.69	11.41	10.29	8.42	8.14	9.57			15.09	11.99	12.5	12.73	11.72	13.45	12.15	10.42	9.55	11.15	10.56			8.86	13.21	6.54	11.63	9.33	7.24	8.95	10.78	10.86	8.24	6.65
14.29	12.45	13.22	14.2	14.5	13.7	13.81	13	10.6	10.65	11.88			17.14	14.71	14.58	15.19	14.01	16.26	15.23	12.68	12.07	14.03	13.13			9.97	14.47	8.5	13.9	11.02	9.15	11.48	12.25	13.3	10.25	8.25
16.18	13.98	14.88	16.73	15.58	15.35	15.19	14.17	11.73	11.3	12.86			20.98	17.62	17.08	18.21	16.55	19.68	17.5	14	13.51	15.58	14.79			11.19	15.89	10.94	15.85	12.52	9.85	13.2	13.19	14.72	11.37	9.37
18.12	15.6	16.29	19.05	16.92	16.88	17.07	14.98	13.34	12.84	14.62			23.09	18.99	19.6	20.62	18.33	22.79	19.68	16.03	15.65	17.78	16.88			12.34	18	12.59	18.05	13.79	9.98	14.78	14.76	16.24	12.87	11.31
19.31	17.59	17.85	20.91	19.31	17.91	18.86	15.7	14.84	14.04	15.81			26.08	22.36	22.3	23.91	20.89	26.26	21.6	18.26	17.74	19.98	18.54			13.37	19.72	14.09	19.08	15.19	9.51	16.55	16.84	17.64	14.12	12.27
20.73	19.12	19.58	22.78	20.71	19.23	21.01	16.96	16.79	15.35	17.12			28.79	25.41	24.7	26.57	23.19	29.86	24.46	20.77	20.45	22.81	21.17			13.9	20.61	14.66	19.72	16.28	9.96	17.42	18.85	19.38	14.87	12.78
5e
WT-WTBM/KPC													LCN2KO-KOBM/KPC													LCN2KO-WTBM/KPC
57.014	84.5365	60.1313	80.886	66.776	40.8532	71.452	77.3175	79.4914	60.9926	52.42			90.7585	83.7097	85.7237	99.7337	90.671	84.1913	91.9844	74.253	73.5087	67.2042	74.9535			84.931	82.288	73.1693	75.9446	82.9047	76.3851	57.5311	60.6587	64.5793	74.7111	81.7593
5f
	Sham													Tumor
WT-WTBM	0.5515	0.5376	0.5807	0.5224	0.5761	0.4532	0.61666	0.599228	0.582913	0.551543	0.659091	0.566901		0.4334	0.4681	0.5433	0.5469	0.4767	0.4771	0.439404	0.551201	0.487473	0.387536	0.487153
LCN2KO-KOBM	0.5249	0.4407	0.476	0.5033	0.5613	0.557	0.558759	0.596309	0.560291	0.582495	0.574288	0.531229		0.5459	0.4329	0.5241	0.489	0.4379	0.47503	0.505433	0.467308	0.548854	0.499091	0.515486
LCN2KO-WTBM	0.4841	0.5937	0.5133	0.5506	0.5204	0.4533	0.569974	0.527928	0.545333	0.602201	0.563943	0.577212	0.576979	0.4881	0.4319	0.4594	0.4916	0.5171	0.506728	0.508484	0.518973	0.504434	0.479203	0.493046
5g
	Sham													Tumor
WT-WTBM	0.467063	0.399261	0.394175	0.371312	0.427273	0.479834	0.4174	0.3914	0.4117	0.4822	0.4259	0.4131		0.313883	0.374294	0.337365	0.326308	0.367047	0.3322	0.4217	0.419	0.4332	0.3455	0.3887
LCN2KO-KOBM	0.434307	0.442138	0.417122	0.422407	0.404427	0.422109	0.4133	0.5007	0.3871	0.3835	0.4111	0.41		0.392729	0.427692	0.425814	0.355273	0.344975	0.4195	0.3957	0.3876	0.3815	0.3963	0.384
LCN2KO-WTBM	0.410959	0.431712	0.368667	0.423742	0.458043	0.428425	0.350166	0.3772	0.4804	0.3719	0.4632	0.4612	0.5183	0.383314	0.349819	0.351543	0.354246	0.340585	0.345455	0.4125	0.3957	0.3516	0.3626	0.3923

## Sheet: Figure 6
6a
WT Sham					WT Tumor					LCN2KO Sham					LCN2KO Tumor pair-fed
2.64	3.03	2.5	3.83	3	2.95	2.51	2.88	2.02	2.49	3.05	3.19	3.36	3.21	3.4	2.85	2.49	2.88	2.03	2.53
5.22	6.28	5.56	7.53	6.16	5.19	4.77	5.85	4.02	4.81	5.94	6.36	7.08	6.51	6.49	5.21	4.58	5.83	4.07	4.8
7.48	9.31	8.17	11.24	9.15	7.83	6.78	8.58	5.88	6.74	9.19	9.6	10.43	9.85	9.38	7.75	6.72	8.6	5.95	6.77
10.22	12.18	10.91	14.93	12.02	10.46	8.71	11.38	7.95	9.37	12.05	13.23	13.77	12.83	12.27	10.03	7.95	11.29	7.98	9.32
12.76	14.99	13.54	18.4	15.27	12.85	10.81	14.17	10.55	11.37	15.04	16.44	17.39	16.15	15.39	12.25	10.03	14.07	10.57	11.32
15.36	17.98	16.24	21.82	18.42	15.5	13.03	16.59	12.38	13.23	18.02	19.94	20.61	19.62	18.64	14.56	12.33	16.48	12.4	13.19
18.15	21.31	19.35	25.32	21.52	17.55	15.54	19.67	14.66	15.01	20.7	22.92	24	23.03	21.82	16.91	14.62	19.53	14.61	14.97
20.8	24.43	21.92	28.74	24.08	19.62	17.43	21.61	16.76	17.11	23.17	25.96	27.08	26.35	24.84	19.08	16.73	21.52	16.74	17.08
23.71	27.45	24.62	31.8	26.69	21.91	18.58	23.34	19.26	18.77	26.14	29.57	30.46	29.5	28.14	21.3	18.3	23.32	18.63	18.7
26.61	30.58	27.32	34.7	29.58	23.87	20.84	25.92	21.85	20.69	28.95	33.04	34.24	33.16	31.3	23.5	20.1	25.88	21.34	20.65
6b
	Sham					Tumor
WT	0.539174	0.544425	0.535512	0.579696	0.528976	0.508275	0.508658	0.50114	0.462904
LCN2KO	0.575102	0.597007	0.548313	0.562033	0.543084	0.518885	0.49018	0.501642	0.483355	0.424692
6c
	Sham					Tumor
WT	0.380342	0.409408	0.382461	0.522817	0.414681	0.357394	0.412254	0.346041	0.344959
LCN2KO	0.400298	0.415938	0.446446	0.438454	0.383784	0.360791	0.361185	0.376683	0.331286	0.337859

## Sheet: Figure 7
7a-c					7e			7g
LCN2 (ng/mL)	NEUTROPHIL %	LYMPHOCYTE %	Neutrophil/Lymphocyte ratio		delta LCN2 (ng/mL)	delta SMI		LCN2 (ng/mL)	Months F/U (months)	vital status (0=alive, 1=deceased)	240 ng/ml threshold (0 = <, 1 = >)
41.2445	52	22.1	2.35294		-113	-1.9		175	3	0	0
57.416	59	30	2		-122	-17		57	2	0	0
58.1415	64	20	3.11765		102	-10.5		41	22	1	0
59.8555	70.2	20.8	3.37838		110	-1.2		47	29	1	0
60.4905	66.6	24.6	2.70107		117	-2.9		50	31	1	0
60.5745	46	41	1.1		74	1.8		58	19	1	0
65	80.4	10.6	7.56934		43	-4.1		60	5	1	0
65.557	78	16	5		-439	1.2		60	54	1	0
68.3595	61	30	1.92857		8	-4.7		60	49	1	0
73.951	64.2	24.3	2.65169		-122	-1		61	78	0	0
73.951	54.8	31	1.76652		105	-1.6		63	7	1	0
74.2685	69.3	22.4	3.09649		144	-3.9		65	18	1	0
75	76.9	5.1	15.1403		191	-5.4		66	13	1	0
75	39	31	1.45536		149	-7.1		66	69	0	0
77	63.9	24.5	2.60591		61	-5.3		68	11	1	0
78.8085	55.1	27.2	2.02469		-305	1.7		74	8	1	0
85.416	74.9	12.5	6.00952		-86	8.4		74	18	1	0
85.761	70.2	10.5	6.675		255.87	-2.7		74	11	1	0
86.438	30	52	0.576923		384	-23.1		75	27	0	0
87.5215	46.1	31.5	1.46121		408	-27.9		75	27	1	0
88.424	43	34	1.25		36.3905	0.7		77	33	1	0
90.4375	72	12	6.42857		11.1055	-3.6		79	56	1	0
91	3.9	34.3	3.2					85	20	1	0
94.738	72	18.1	3.96875					86	37	1	0
96	67.8	18.2	3.72667					86	4	1	0
96.3075	79	10	8.42857		7f			86	14	1	0
96.9775	51	34.2	1.49223					88	26	0	0
99	55.4	26.3	2.10458		delta LCN2 (ng/mL)	delta adiposity		88	60	0	0
102.254	79.4	8.2	9.70115		102	-46.26		90	23	1	0
104	53.7	27.6	1.95098		110	-7.53		91	26	1	0
104.778	64	27	2.33333		117	-6.16		95	4	1	0
105	80.4	16.1	4.98461		43	-6.64		96	4	1	0
105	63.2	27.5	2.29885		-439	-4.85		96	23	1	0
109.475	37	10	3.6		8	-3.92		97	16	1	0
109.551	74.3	15.2	4.88112		-122	5.92		99	8	1	0
109.743	69.2	22	3.15854		105	11.01		102	19	1	0
112.347	88.6	5	33.5		144	0.98		103	3	1	0
113.337	84	11	7.9375		191	-5.73		104	31	1	0
113.423	68.7	20	3.33333		149	1.55		105	5	1	0
115.221	88	6	15.5714		61	-5.03		105	26	0	0
115.544	43	48	0.916667		-305	1.56		105	30	1	0
116.202	88	6	15.1667		-86	-12.44		109	75	1	0
116	64.3	22.9	2.80702		255.87	-10.15		110	13	1	0
118.168	60	30	2.04348		384	-26.65		110	39	1	0
118.555	47.4	5.2	9.5		408	-55.63		111	61	0	0
118.814	73	10	7.44444		36.3905	-13.28		112	18	1	0
120.48	70	20	3.33333		11.1055	-19.16		113	7	1	0
121.843	29	2	14.75					113	22	1	0
124.312	52.3	28.9	1.81215					115	9	1	0
125.487	82	15	5.58824					116	7	1	0
127	71	14.3	4.95364					116	23	1	0
127.716	85.2	4.8	17.5705					116	39	1	0
131.308	67	2	36.3333					117	1	1	0
135	62.1	26.9	2.30921					118	21	1	0
135.781	91.1	7.1	12.8571					119	24	1	0
136.946	78	4	18.3333					119	53	0	0
137.352	70	12	5.83333					120	12	1	0
142.542	80.8	9.6	8.3913					120	18	1	0
142.942	59.7	30	1.9908					120	17	1	0
144.526	87	6	13.6667					122	4	1	0
145	45.8	38.1	1.20197					124	10	1	0
145.573	61	25	2.35294					125	5	1	0
147	68.7	19.8	3.47403					127	45	1	0
147	58.5	29.4	1.9955					127	12	1	0
147	4.02	0.57	7.04274					128	6	1	0
147.816	65.5	24.2	2.70089					131	11	1	0
151.525	75	16	4.64706					135	11	1	0
151.534	66	18	3.5625					136	28	1	0
153	56.2	28.9	1.94267					137	81	0	0
157.401	75.7	13.8	5.50718					137	1	1	0
158	63.7	26.2	2.43182					137	26	1	0
158.056	62.8	30.3	2.07143					137	11	1	0
159.02	64.6	24.1	2.68571					143	10	1	0
161.19	84	8.6	9.74026					143	8	1	0
164	71	8	8.85926					145	77	0	0
170.192	53.5	39.1	1.3691					145	17	1	0
171	64	24.3	2.62745					146	28	1	0
172.43	73.8	14.5	5.07143					147	12	0	0
176.471	81.6	7.3	11.1848					147	13	1	0
178	88.2	5.7	15.3814					147	18	1	0
184	70	17.8	3.92523					148	15	1	0
186	77.6	9.5	8.16038					152	6	1	0
208	58.6	32.3	1.81416					152	29	1	0
208.117	96	7	23.0714					152	14	1	0
221	79.1	10.2	7.76667					153	5	1	0
222	64.9	15.9	4.07463					154	7	1	0
224.798	84.5	6	14.2088					157	14	1	0
227.623	56	26	2.09524					158	17	1	0
237	46.9	37.8	1.24101					158	16	0	0
238.536	68.9	22.9	3.01316					159	14	1	0
264.053	53.9	36.5	1.47303					161	21	1	0
269.292	70.8	19.7	3.58791					164	22	1	0
271.78	42.5	43.7	0.97019					170	26	1	0
293	75.4	13.2	5.72414					171	7	1	0
306	58.3	29.2	2.00338					172	4	1	0
371.079	88	8	11.3077					176	66	1	0
389	77.9	3.8	20.7143					178	36	1	0
457.561	87.7	4.7	18.5238					180	23	1	0
499.447	87.8	1.8	49.1212					182	60	0	0
563	74.5	12.6	5.93151					184	14	1	0
								186	37	1	0
								208	5	1	0
								208	10	1	0
								221	49	0	0
								222	58	0	0
								225	15	1	0
								225	12	1	0
								225	38	1	0
								228	11	1	0
								237	50	0	0
								239	72	0	0
								248	8	1	1
								264	10	1	1
								269	9	1	1
								272	15	1	1
								274	36	1	1
								291	12	1	1
								293	7	1	1
								306	12	1	1
								371	27	1	1
								389	53	1	1
								458	4	1	1
								499	9	1	1
								508	4	1	1
								563	25	1	1
								574	19	1	1
								598	16	1	1
								631	8	1	1

## Sheet: Supplemental Figure 2
s2a
Lung					Bone marrow							Liver							Spleen
																									Target (and conjugate)	Name	Manufacturer	Catalog	Dilution
																							Red = LCN2		LCN2	Lipocalin 2	R&D	#AF1857	1:800
																							Green = GAPDH		GAPDH	Glyceraldehyde-3-Phosphate Dehydrogenase	Cell Signaling	#97166S	1:1000
s2b
	Sham						Tumor
WT	81.6335	140.285	135.796	120.737			2090.57	2752.17	3460.31	2027.55	3143.39
MyD88KO	136.666	80.8985	104.022	99.2345	86.736		1362.68	1173.75	1194.07	776.13	613.04
s2c
	Sham						Tumor
WT	102.686	219.56	58.6805	104.922			663.7	2018.35	1194.07	2190.11	2107.34
IL-6KO	99.231	99.557	77.863	67.1905	143.639		1225.03	767.05	608.62	915.61	1080.61
s2e
	Sham				Tumor
Neutrophils (% of CD11b+)	3.56	4.46	3.95	1.85	46.3	81	85.6	57.7
LCN2+ Cells (% of Neutrophils)	80.7	78.8	88.2	78.4	97.5	95.4	75.2	97.4
Ly6C Hi Monocytes (% of CD11b+)	56.9	57	52.5	46.8	39.1	13.6	10.2	29.3
LCN2+ Cells (% of Ly6C+ Hi Monos)	13.6	10.3	10.1	2.46	74.9	43.8	26.1	64.8
Ly6C Low Monocytes (% of CD11b+)	37.6	36	40.4	47.7	11.9	3.95	2.61	10.8
LCN2+ Cells (% of Ly6C+ Low Monos)	22.3	17.9	12.4	2.68	70.7	45.5	22.7	51.5
CD19+ Cells (% of Lymphocytes)	84.1	84.7	84.3	75.2	64.5	66.7	69.4	64.1
LCN2+ Cells (% of CD19+)	9.4	2.56	1.33	0.51	74.7	79.4	46.8	83
CD3+ Cells (% of Lymphocytes)	10.6	10.1	10.7	19.7	26	24.5	19.9	23.2
LCN2+ Cells (% of CD3+)	9.6	2.94	1.83	1.09	52.5	46	23.7	63.1

## Sheet: Supplemental Figure 3
s3a											s3b
	Sham				Tumor							Sham				Tumor
WT	0.436501	2.21462	0.662989	0.685894	1.06589	0.497944	0.721993	1.89744			WT	0.617584	1.8528	1.03865	0.49097	0.664668	0.237781	1.01727	0.096972
Lcn2-KO	1.04758	1.51473	0.457885	0.404737	1.43103	1.19256	0.504546	1.16317			Lcn2-KO	1.55693	2.0149	1.46684	0.42564	0.37859	0.260925	0.211057	0.191008
s3c											s3d
	Sham				Tumor							Sham				Tumor
WT	1.27033	0.100078	1.60347	1.02612	0.224876	0.530785	0.063469				WT	0.89918	0.923179	1.29207	0.885572	0.189686	0.169538	0.027312	0.742098
Lcn2-KO	2.7706	7.27628	4.80388	10.8243	1.96319	2.14384	2.07657	1.30876			Lcn2-KO	0.459674	1.04949	0.564358	0.539495	0.100251	0.091994	0.579019	0.026769
s3f
	Sham				Tumor
WT	101.637	99.6488	100.342	104.239	98.5148	95.5709	102.488	99.2218
Lcn2-KO	99.0647	100.446	97.1403	101.404	100.281	98.5121	104.284	96.1589
s3g
	WT Sham								WT Tumor								LCN2-/- Sham								LCN2-/- Tumor
1	3589	9642	14110	23383	11498	2079			17098	987	2920	18583	142	7275			2976	1309	28934	16717	9267	4955	28751		16631	9799	22	683	8995	6730
2	21177	39098	39365	48081	28353	20409			42758	10268	11600	43381	10276	16103			22765	5241	63535	54120	33913	20956	65688		39770	25529	16331	16291	19298	33993
3	43755	64985	69720	76401	55649	39514			54923	19849	20168	64820	21628	33450			45935	10979	110259	84806	63804	39110	98685		59915	40737	41874	32714	31839	67900
4	64357	101072	104948	111196	84771	63773			79107	31937	28610	85877	35366	52426			66890	19078	158028	117904	95224	53809	139377		83545	66557	74137	49587	49638	97167
5	89468	133957	136646	152133	112239	88984			104037	50963	37826	107608	49664	71970			90458	28791	210372	149265	127705	69804	175783		106274	91480	106498	72018	64753	127343
6	113944	164112	174547	192325	137619	119694			134987	68074	47687	126565	65757	96381			117786	37009	256175	184089	160120	89876	232946		127138	121696	129575	99159	80715	154789
7	141022	200084	217435	227509	161347	157867			163837	84097	54736	143481	82207	123228			143982	43453	294733	220113	194821	106863	289646		150483	154918	151619	113067	103781	180951
8	170275	225300	259327	270519	192435	195106			167830	96673	58990	158958	95940	140673			175586	51056	343293	255867	226941	122890	345432		167812	188843	173298	132903	121253	198847
9	202400	254014	297672	312172	222759	232191			194218	107030	62914	169833	112636	149951			206657	58211	383923	290910	263972	140914	398447		180754	210601	187856	148714	139318	211682
10	236318	289396	349308	354911	252070	267569			196976	110451	63943	173830	123802	161018			236408	64641	423834	336580	291605	156465	455766		185874	227879	192141	154126	152802	217297
11	269752	328225	398496	398789	289629	302936			197319	111433	63944	174459	129080	165564			265897	72904	464751	383870	330340	173937	515897		187380	235715	193509	154178	160202	217646
s3i
	Sham												Tumor
WT	38.15	50.23	39.8	43.99	41.8	47.13							22.7	22.12	31	31.82	28.26	29.57	24.5	29.82	26.82	32.26	31.34	26.01
LCN2KO	43.02	47.26	39.02	48.11	44.99	38.26							43.24	34.56	35.65	32.92	33.77	37.15	31.04	32.67	30.01	31.39	29.27
s3j				s3k
Survival (Days)				WT								Lcn2-KO
WT	LCN2KO			0.9807	1.3665	1.6551	1.5713	1.601	1.4145			1.3703	1.3848	1.678	1.4171	1.2009	1.5849
20	15
19	16
17	17
16	17
15	19
15	20
13	32
12	23
24	20
17	17
17	18
17	32
s3o
	WT Sham				WT Tumor				LCN2KO Sham				LCN2KO Tumor
1	1.14	1.48	1.94	0.35	0.83	2.1	1.39	0.32	1.02	0.76	1.21	1.24	1.01	1.1	1.12	0.69
2	3.75	3.5	4.41	1.89	2.87	4.33	3.2	1.67	3.32	2.72	3.66	3.2	3.12	3.04	3.32	1.59
3	6.87	6.62	7.21	4.45	5.68	7.57	6.26	3.97	6.62	5.76	6.76	6.01	6	5.5	6.31	4.14
4	10	9.53	9.84	6.88	8.9	10.62	8.57	6.31	9.89	8.48	9.67	8.58	8.86	8.35	9.34	6.45
5	13.33	12.6	12.61	9.16	11.83	13.56	11.57	8.75	13.16	11.25	12.54	11.39	11.75	11.23	12.44	9.02
6	15.71	14.66	14.48	10.37	12.53	15.33	13.51	10.18	15.52	13.18	14.24	13.14	13.55	12.72	14.22	10.42
7	18.57	17.02	16.81	12.43	15.46	17.79	15.68	11.83	18.3	15.41	16.86	15.29	15.92	14.58	16.73	12.56
8	22.01	20.04	20.02	14.86	17.86	20.01	18.02	13.62	21.73	17.99	19.87	17.68	18.71	17.08	19.31	15.15
9	25.39	23.16	22.89	17.24	20.01	22.69	20.47	15.43	25.15	20.78	22.75	20.49	21.59	18.46	21.74	18.15
10	29.01	26.23	25.87	20.01	22.36	25.61	23.12	17.35	28.83	23.74	26.03	23.67	24.57	20.77	24.24	21.17
11	32.24	29.18	28.78	22.11	24.29	27.79	25.62	19.07	32.16	26.54	29.11	26.51	27.03	23.59	26.35	23.97
12	35.92	32.12	31.58	24.66	26.08	30.11	27.5	20.8	35.31	29.5	31.96	29.09	29.1	26.49	28.54	26.52
13	39.29	35.32	34.98	27.22	28.29	32.21	29.49	22.67	38.9	32.58	35.21	32.1	30.99	29.82	31.26	29.31
14	42.96	38.28	37.98	30.14	29.99	34.26	31.5	24.28	42.49	35.41	38.22	35.49	31.57	32.41	33.7	31.97
s3p
	WT				Lcn2-KO
1	26.2766	16.0995	29.5831	2.11451	12.7781	33.3734	6.90413	21.7492
2	78.6333	53.2713	102.4	48.9564	63.9137	72.3638	58.5039	99.6825
3	89.3287	80.3919	128.764	74.1252	102.232	95.2289	87.801	192.344
4	73.597	75.2252	89.2781	105.278	102.225	98.6416	88.483	154.781
5	53.761	64.204	73.5082	64.006	94.2527	96.3641	84.6317	87.5417
6	75.3064	62.9221	86.3704	32.6003	77.2261	75.7172	85.5236	120.001
7	70.8636	60.4493	102.403	25.2808	64.1635	77.5551	68.5642	69.0658
8	69.5136	41.1132	118.506	45.3087	54.1029	75.8706	88.1059	69.7754
9	49.4311	11.6719	107.276	67.2191	46.7413	75.7346	71.758	127.81
10	36.6167	11.5663	86.9196	30.7897	41.7226	70.8083	50.7981	69.7832
11	16.5216	3.89718	91.8246	24.9875	17.4939	60.1901	32.3564	105.512
12	0.438849	1.44395	82.3154	36.944	15.9304	57.0372	42.8676	138.308
13	0.305104	0.731796	91.0008	36.336	5.95078	59.1403	48.1994	137.516
14	0.196437	0.15962	67.687	39.3758	30.7623	57.9074	54.3739	94.006
s3q										s3r
	Sham				Tumor						Sham				Tumor
WT	0.0148	0.0153	0.0128	0.0087	0.0151	0.0142	0.0132	0.0096		WT	0.0179	0.0146	0.0179	0.0167	0.0163	0.0165	0.0187	0.016
Lcn2-KO	0.0122	0.0105	0.0106	0.0167	0.0159	0.0164	0.01	0.0096		Lcn2-KO	0.02	0.0202	0.0189	0.029	0.0181	0.0203	0.0208	0.0198
s3s										s3t
	Sham				Tumor						Sham				Tumor
WT	35.81	50.96	37.77	37.21	38.89	36.93	41.69	34.41		WT	48.08	58.53	47.66	56.86	48.91	36.8	40.55	51.84
Lcn2-KO	39.17	37.49	39.45	28.53	42.25	32.45	29.93	42.81		Lcn2-KO	31.37	40.97	45.57	33.04	56.44	29.28	44.73	56.44
s3u										s3v
	Sham				Tumor						Sham				Tumor
WT	5.88	5.11	9.49	8.46	4.46	4.17	15.33			WT	138	146	158	167	145	155	164	142
Lcn2-KO	10.04	3.1	3	4.13	1.19	5.73	0.72	10.25		Lcn2-KO	142	155	142	157	151	141	140	135
s3w										s3x
	Sham				Tumor						Sham				Tumor
WT	138	144	162	149	138	121	130	100		WT	134	139	163	139	94	93	119	107
Lcn2-KO	138	145	140	161	143	156	138	130		Lcn2-KO	153	164	143	147	128	138	128	151

## Sheet: Supplemental Figure 4
s4a
	Tumor - Vehicle						Tumor - AgRP
Mafbx	4.3874	3.68168	1.47567	3.41614	8.16451	5.3903	2.52514	9.17282	4.91559	3.75904	4.69904	1.16019
Murf1	2.42676	2.21919	1.29417	2.2895	4.42608	2.71515	2.03359	8.9261	3.13405	1.56052	4.24284	0.706142
Foxo1	2.17202	4.35913	2.21459	3.18223	2.85213	1.84298	1.46108	3.08664	1.61445	1.91991	7.00818	2.06628
s4b
	Tumor - Vehicle						Tumor - AgRP
Bnip3	1.79032	1.55533	1.20683	1.83174	1.64059	1.63605	1.82288	2.68927	1.6046	1.18692	1.83556	1.10207
Cstl	1.4994	1.18952	0.852271	1.20112	2.32847	1.75368	1.75125	1.85753	1.42739	1.07877	1.1978	0.953552
Gabarapl	1.36974	0.899315	0.984115	1.04095	1.58436	1.56688	1.49578	1.01882	1.08515	0.70266	1.56255	0.936207
Mafbx	1.14624	1.71346	0.925247	0.961868	2.45192	1.81493	1.94924	0.996479	1.09498	0.936863	1.96961	1.17276
Murf1	1.11423	1.12509	1.15913	1.17125	2.34087	1.8038	1.36798	0.974709	1.0035	0.826475	1.84043	1.27283
Foxo1	0.997703	1.06709	1.05752	1.07228	1.8298	1.14845	1.18073	0.863149	0.840129	0.679564	1.39734	1.16125
s4c
Vehicle						AgRP
1.0344	0.9663	0.6211	0.8012	1.1105	1.2835	1.2835	1.3844	0.09573	1.1287	1.1022	1.0534

[truncated: 2 more sheets: Supplemental Figure 5, Supplemental Figure 6]
